# Supplementary material for: Aggregation of the Protein TRIOBP-1 and Its Potential Relevance to Schizophrenia
Source: PLoS One. 2014 Oct 21;9(10):e111196. doi: 10.1371/journal.pone.0111196 (PMC4205090; doi:10.1371/journal.pone.0111196)
Supplement: Table S1 — Affinity of two preparations (A and B) of the 6H11 antibody to a subset of recombinant proteins, selected based on an initial protein microarray. Only one protein, TRIOBP-1 (highlighted), detects signal from both preparations and shows a general decrease in antibody binding with reducing levels of protein used. (XLSX) [file pone.0111196.s001.xlsx]

## Sheet: Tabelle1
		Sample A	Sample B	Sample A	Sample B	Sample A	Sample B	Sample A	Sample B	Sample A	Sample B
Protein	gi number	1:50	1:50	1:100	1:100	1:250	1:250	1:500	1:500	1:1000	1:1000
RPS6 protein	gi|34785048	38	0	11	0	22	0	39	38	34	10
ubiquinol-cytochrome c reductase core protein II	gi|50592988	0	0	0	0	0	0	0	0	0	0
ribosomal protein L9	gi|15431303	4	0	2	0	2	8	3	4	6	3
unnamed protein product 35 kDa	gi|34272	0	0	0	0	0	0	0	0	0	0
Heterogeneous nuclear ribonucleoprotein A1, isofo	gi|47939618	12	0	3	0	16	0	21	0	37	0
glutamate receptor, ionotropic, N-methyl D-aspartate-like 1A	gi|21915167	0	0	0	0	0	0	0	0	0	0
C Chain C, Crystal Structure Of Fkbp52 C-Terminal Domain Complex With The C-Terminal Peptide Meevd Of Hsp90	gi|50513345	0	0	0	0	0	0	0	0	0	0
microtubule-associated protein, RP/EB family, member 1; adenomatous polyposis coli-binding protein EB1	gi|6912494	0	0	0	0	0	0	0	0	0	0
unnamed protein product * 20 kDa	gi|12836870	15	17	2	0	10	27	31	54	31	34
KIAA1885 protein	gi|15620829	0	0	0	0	0	0	0	0	0	0
PREDICTED: similar to ADP-ribosylation factor-like 1; ADP-ribosylation-like 1	gi|51474426	0	0	0	0	0	0	0	0	0	0
COBRA1 protein	gi|15080250	0	6	0	0	0	1	0	2	0	2
A54143 kappa-B motif-binding phosphoprotein - mouse *	gi|1083569	0	0	0	0	0	0	0	0	0	0
PREDICTED: similar to hypothetical protein	gi|20473642	0	0	0	0	0	0	0	0	0	0
unknown	gi|10441982	0	2	0	0	0	0	0	0	1	0
Polymerase (RNA) II (DNA directed) polypeptide G *	gi|28278826	0	0	0	0	0	0	0	0	0	0
cytosolic malate dehydrogenase; soluble malate dehydrogenase	gi|5174539	0	0	0	0	0	0	0	0	0	0
ubiquitin-specific protease 7 isoform	gi|34851150	0	0	0	0	0	0	0	0	0	0
PC4158 ribosomal protein S3a - cat (fragment) * ** 35 kDa	gi|2136462	0	13	0	1	1	0	4	13	8	16
NADH dehydrogenase (ubiquinone) 1 alpha subcomplex, 10, 42kDa precursor; NADH-ubiquinone oxidoreductase 42 kDa subunit; NADH dehydrogenase (ubiquinone) 1 alpha subcomplex, 10 (42kD)	gi|4758768	0	0	0	0	0	0	0	0	0	0
domain containing 7	gi|52632422	0	1	0	0	0	0	0	0	0	0
sorting nexin 17	gi|30583173	0	0	0	0	0	0	0	0	0	0
crystallin, mu; NADP-regulated thyroid-hormone binding protein ** 36 kDa	gi|4503065	0	0	0	0	0	0	0	0	0	0
MPP614N08 hydroxyacyl glutathione hydrolase	gi|4885389	0	0	0	0	0	0	0	0	0	0
MAP1B protein	gi|33878979	0	2	0	0	0	8	0	2	1	0
SFPQ protein	gi|38014635	0	0	0	0	0	0	0	0	0	0
Chain A, Ef-Tu.Kirromycin Coordinates Fitted Into The Cryo-Em Map Of Ef-Tu Ternary Complex (Gdp.Kirromycin) Bound 70s Ribosome *	gi|38492965	0	3	0	0	0	0	0	1	0	0
ubiquitin C splice variant	gi|54300702	0	0	0	0	0	0	0	0	0	0
bA379J5.3 (novel protein similar to bacterial histidyl-tRNA synthetase, PPGPP Hydrolase.)	gi|11228431	0	0	0	0	0	0	0	0	0	0
CGI-51 protein	gi|15929538	0	0	0	0	0	0	0	0	0	0
unnamed protein product * 21 kDa	gi|12835560	0	0	0	0	0	0	0	0	0	0
hypothetical protein 64 kDa	gi|5817153	0	0	0	0	0	0	0	0	0	0
unnamed protein product 17 kDa	gi|16553773	0	0	0	0	0	0	0	0	0	0
sarcoma antigen NY-SAR-91	gi|40255020	0	0	0	0	0	0	0	0	0	0
frame_3 ak644g23 frame_2 MPP614K23 socius isoform 1	gi|21703362	0	0	0	0	0	0	0	0	0	0
Ribosomal protein L18	gi|18204442	54	16	22	0	7	6	28	56	12	41
unnamed protein product 47 kDa	gi|16551626	0	0	0	0	0	0	0	0	0	0
cenexin 1 *	gi|8886475	0	0	0	0	0	0	0	0	0	0
MBD3 protein	gi|46255762	0	0	0	0	0	0	0	0	0	0
B Chain B, Crystal Structure Analysis Of Human Glutathione S- Transferase With S-Hexyl Glutatione And Glycerol At 1.3 Angstrom	gi|24987430	0	0	0	0	0	0	0	0	0	0
proteasome (prosome, macropain) subunit, beta type, 6	gi|32879961	0	0	0	0	0	0	0	0	0	0
novel protein HSPC117	gi|7657015	0	0	0	0	0	0	0	0	0	0
FLJ12571 protein	gi|15530256	0	0	0	0	0	0	0	0	0	0
A49674 flightless-I homolog - human (fragment)	gi|2135121	0	0	0	0	0	0	0	0	0	0
unnamed protein product 38 kDa	gi|10433787	0	0	0	0	0	0	0	0	0	0
FTH1 protein	gi|47125326	0	0	0	1	0	1	0	0	0	0
antioxidant enzyme B166	gi|6103724	0	0	0	0	0	0	0	0	0	0
Unknown (protein for IMAGE:5426295)	gi|18606068	3	2	0	0	3	0	5	3	6	5
C20orf3	gi|37183270	0	0	0	0	0	0	0	0	0	0
T46464 hypothetical protein DKFZp434P072.1 - human	gi|11360160	0	0	0	0	0	0	0	0	0	0
hypothetical protein DKFZp434K1323.1 - human (fragment)	gi|11360084	0	0	0	0	0	0	0	0	0	0
Beta adrenergic receptor kinase 1	gi|23272739	0	0	0	1	0	9	0	1	0	1
Chain B, Structure Of The Cul1-Rbx1-Skp1-F Boxskp2 Scf Ubiquitin Ligase Complex	gi|21466062	0	0	0	0	0	0	0	0	0	0
HNRPDL protein	gi|39644771	0	0	0	0	0	20	11	31	19	23
unnamed protein product 34 kDa	gi|34528851	0	0	0	0	0	0	0	0	0	0
VCP protein	gi|48257098	5	4	5	0	3	9	7	9	7	9
MGC33488 protein	gi|13477281	3	7	0	0	5	5	10	13	8	5
Ribosomal protein L10	gi|13097177	53	0	26	0	22	0	48	4	27	12
eukaryotic translation elongation factor 1 gamma	gi|30582193	0	0	0	0	0	0	0	0	0	0
Unknown (protein for IMAGE:3531356)	gi|14249928	0	0	0	0	0	0	0	0	0	0
DGKZ protein	gi|32425798	0	0	0	0	0	0	0	0	0	0
low density lipoprotein receptor-related protein associated protein 1	gi|4505021	0	0	0	0	0	0	0	0	0	0
Basophilic leukemia expressed protein BLES03	gi|15341977	0	0	0	0	0	0	0	0	0	0
guanidinoacetate N-methyltransferase	gi|30582907	1	0	0	0	0	0	0	0	0	0
mitochondrial malate dehydrogenase precursor	gi|21735621	1	0	0	0	0	0	0	0	0	0
Fascin 1	gi|13623415	1	0	0	0	0	0	1	0	1	0
hypothetical protein MGC1136	gi|13128968	3	0	4	0	0	0	2	0	2	0
PC4159 ribosomal protein S4 - cat (fragment) *	gi|2119059	9	0	0	0	9	8	39	0	50	78
Chain A, E. Coli Elongation Factor Ef-Tu Complexed With The Antibiotic Kirromycin, A Gtp Analog, And Phe-Trna *	gi|49258331	0	0	0	0	0	0	0	0	0	0
unnamed protein product * 22 kDa	gi|47211605	0	1	0	0	0	0	0	1	0	0
Ribosomal protein P0	gi|12654583	6	0	0	0	0	4	9	8	15	13
MYO9B protein	gi|32425799	0	0	0	0	0	0	0	0	0	0
CGI-115 protein	gi|18088335	0	0	0	0	0	0	0	0	0	0
nth endonuclease III-like 1 (E. coli)	gi|22612879	88	59	26	7	17	5	60	20	26	8
histone deacetylase-3C	gi|2654535	0	1	0	0	0	5	0	0	0	0
OTTHUMP00000064508	gi|15787712	0	0	0	0	0	0	0	0	0	0
Melanoma antigen, family F, 1	gi|14603190	0	18	0	0	0	14	0	31	4	17
HRIHFB2063	gi|6526803	0	0	0	0	0	0	0	0	0	0
frame_2 MPP614M12 hypothetical protein MGC8974	gi|16506299	0	0	0	0	0	1	0	0	0	0
gamma-glutamyl hydrolase precursor	gi|4503987	0	0	0	0	0	0	0	0	0	0
hypothetical protein 55 kDa	gi|52545588	0	11	0	6	0	17	0	15	0	8
phosphoglycerate kinase 1	gi|4505763	0	1	0	0	0	0	0	0	0	0
proteasome (prosome, macropain) subunit, beta type, 2	gi|30583113	0	3	0	2	0	4	0	3	0	1
B Chain B, Crystal Structure Of Pi Class Glutathione Transferase	gi|11514449	0	0	0	0	0	0	0	0	0	0
S64635 pyruvate kinase (EC 2.7.1.40), muscle splice form M1 - human	gi|2117873	0	0	0	0	0	1	2	1	0	0
PA2G4 protein	gi|33879698	0	0	0	0	0	0	0	0	0	0
unnamed protein product 36 kDa	gi|21749746	0	0	0	0	0	0	0	0	0	0
enhancer of invasion-cluster	gi|34328690	0	0	0	0	0	0	0	0	0	0
Chain B, Crystal Structure Of Elongation Factor, Tu (Ef-Tu-Mggdp) Complexed With Ge2270a, A Thiazolyl Peptide Antibiotic *	gi|11514298	0	0	0	0	0	0	0	0	0	0
Z131_HUMAN Zinc finger protein 131	gi|1731407	0	0	0	0	0	0	0	0	0	0
RL15_PIG 60S ribosomal protein L15 *	gi|6174950	56	25	65	0	25	30	78	69	57	58
OTTHUMP00000016410	gi|50053872	36	23	11	0	37	29	45	45	40	23
T46440 hypothetical protein DKFZp434N1526.1 - human	gi|11360134	2	0	0	0	2	0	0	0	3	0
amyloid beta A4 precursor protein-binding, family A, member 2	gi|22035550	0	0	0	0	0	0	0	0	0	0
Annexin A2, isoform 2	gi|18645167	0	0	0	0	0	0	0	0	0	0
hypothetical protein 28 kDa	gi|34364684	0	0	0	0	0	0	0	0	0	0
hypothetical protein DKFZp586N1020.1 - human (fragment)	gi|7512934	0	0	0	0	0	0	0	0	0	0
profilin 2 isoform a; profilin-2	gi|16753215	0	0	0	0	0	0	0	0	0	0
TUBB3 protein	gi|38014278	0	0	0	0	0	0	0	0	0	0
zinc finger protein 313	gi|30582429	0	1	0	3	0	3	0	8	0	6
unnamed protein product 36 kDa	gi|22761451	0	0	0	7	0	0	0	0	0	0
atopy related autoantigen CALC	gi|3297882	0	0	0	0	0	0	0	0	0	0
Homo sapiens eukaryotic translation elongation factor 1 beta 2	gi|30585035	0	0	0	0	0	0	0	0	0	0
FLJ13725 protein	gi|38197056	0	0	0	0	0	0	0	0	0	0
HNK-1 sulfotransferase	gi|4758540	0	7	0	0	0	0	0	7	0	8
chaperonin containing TCP1, subunit 2 (beta); chaperonin containing t-complex polypeptide 1, beta subunit	gi|5453603	0	0	0	0	0	0	0	0	0	0
ferritin H chain *	gi|9798825	0	0	0	0	0	0	0	0	0	0
proteasome 26S non-ATPase subunit 10 isoform 1	gi|4506217	0	0	0	0	0	0	0	0	0	0
FETA_PANTR Alpha-fetoprotein precursor (Alpha-fetoglobulin) (Alpha-1-fetoprotein) *	gi|20177883	0	0	0	0	0	0	0	0	0	0
Kv channel interacting protein 1; A-type potassium channel modulatory protein 1; vesicle APC-binding protein	gi|7657247	0	0	0	0	0	0	0	0	0	0
ribosomal protein L3	gi|337580	15	46	5	17	6	9	17	63	18	75
HIP1R	gi|3721836	0	0	0	0	0	0	0	0	0	0
ubiquitin-like protein activating enzyme; sentrin activating enzyme	gi|4574149	0	0	0	10	0	0	0	0	0	0
dynactin 1 isoform 2	gi|13259508	0	0	0	0	0	0	0	0	0	0
drebrin 1 isoform b	gi|18426913	0	0	0	0	0	0	0	0	0	0
Pabpc1 protein *	gi|13435438	40	71	33	8	9	29	29	54	25	25
RPL35A protein	gi|16877708	40	0	12	0	39	0	48	7	53	5
A35922 dnaK-type molecular chaperone - *	gi|109414	0	0	0	0	0	0	0	0	0	0
D Chain D, Human B Lactate Dehydrogenase Complexed With Nad+ And 4- Hydroxy-1,2,5-Oxadiazole-3-Carboxylic Acid	gi|49259212	0	0	0	0	0	0	0	0	0	0
Aconitase 2, precursor	gi|20072188	0	0	0	0	0	0	0	0	0	0
A Chain A, Solution Structure Of Human Gaba Receptor Associated Protein Gabarap	gi|18655903	0	5	0	1	0	3	0	3	0	1
P13 Neural precursor cell expressed, developmentally down-regulated 5	gi|15680208	0	3	0	0	0	0	0	0	0	0
splicing factor, arginine/serine-rich 9	gi|4506903	0	3	0	1	0	5	6	7	0	0
unnamed protein product * 33 kDa	gi|12850261	6	14	5	0	0	13	17	24	8	9
protein phosphatase 1, regulatory subunit 7	gi|4506013	0	0	0	6	0	0	0	0	0	0
Citrate Bound, C298aW219Y MUTANT HUMAN ALDOSE REDUCTASE	gi|2981776	0	0	0	0	0	0	0	0	0	0
protein-tyrosine kinase fyn isoform a	gi|4503823	0	0	0	0	0	0	0	0	0	0
heat shock 70kDa protein 5 (glucose-regulated protein, 78kDa)	gi|16507237	0	0	0	0	0	0	0	0	0	0
ubiquitin A-52 residue ribosomal protein fusion product 1	gi|13569612	13	0	2	0	10	0	24	7	3	1
B Chain B, Crystal Structure Of Human Mitotic-Specific Ubiquitin- Conjugating Enzyme, Ubch10	gi|13786749	0	0	0	0	0	0	0	0	0	0
asialoglycoprotein receptor 1	gi|4502251	6	2	7	0	0	0	0	0	0	0
hypothetical protein FLJ39378	gi|30315660	0	0	0	1	0	0	0	0	0	0
ANP32A protein	gi|33875631	0	1	0	0	0	2	0	2	0	1
nucleosome assembly protein 1-like 2	gi|4758756	0	0	0	1	0	0	0	0	0	0
ST1A1_HUMAN Sulfotransferase 1A1 (Aryl sulfotransferase 1) (Phenol sulfotransferase 1) (Phenol-sulfating phenol sulfotransferase 1) (P-PST 1) (Thermostable phenol sulfotransferase) (Ts-PST) (HAST1/HAST2) (ST1A3) (OK/SW-cl.88)	gi|758597	0	0	0	0	0	0	0	0	0	0
serine/threonine kinase 17a (apoptosis-inducing)	gi|4758192	3	0	0	0	1	0	7	5	5	2
FGF intracellular binding protein isoform b	gi|7262378	0	1	0	0	0	1	0	2	0	1
transport-secretion protein 2.2 (TTS-2.2)	gi|9663153	0	0	0	0	0	1	0	2	0	0
POLR1A protein	gi|49256401	3	2	4	1	0	0	0	1	1	1
Similar to ribosomal protein L23	gi|13097600	14	0	5	0	7	0	18	0	13	0
Homo sapiens ret finger protein	gi|30583897	0	0	0	4	0	2	0	1	0	0
DEAH (Asp-Glu-Ala-His) box polypeptide 9 isoform 2	gi|13514822	0	19	0	0	0	109	0	105	23	55
mitochondrial elongation factor G2 isoform 2	gi|25306287	0	0	0	0	0	0	0	0	0	0
unnamed protein product * 51 kDa	gi|26326937	0	0	0	0	0	0	2	1	1	0
LIP8 protein	gi|33878347	0	0	0	0	0	0	0	0	0	0
endothelial differentiation-related factor 1 isoform beta ** 20 kDa	gi|24497601	0	1	0	2	0	8	0	6	0	0
UPF3 regulator of nonsense transcripts homolog A isoform hUpf3pdelta	gi|18375525	0	0	0	0	0	0	0	0	0	0
VPS33B	gi|8248765	0	0	0	0	0	0	0	0	0	0
unnamed protein product * 51 kDa	gi|50820	0	0	0	0	0	0	0	0	0	0
Hypothetical protein BC007540	gi|52790415	0	1	0	3	0	4	0	0	0	0
R32184_1	gi|3025445	0	0	0	0	0	0	0	0	0	0
PHF19 protein	gi|18490863	3	3	1	0	3	0	15	13	13	4
B Chain B, Human 3alpha-Hsd Type 3 In Ternary Complex With Nadp And Testosterone	gi|21465696	0	0	0	0	0	0	0	0	0	0
ubiquinol-cytochrome c reductase core protein I	gi|46593007	0	0	0	0	0	0	0	0	0	0
human elongation factor 2	gi|4503483	0	0	0	0	0	0	0	0	0	0
fatty acid binding protein 7, brain	gi|4557585	0	8	0	0	0	3	0	2	0	2
thioredoxin-like (32kD) *	gi|18266686	0	0	0	0	0	1	0	0	0	0
U2af1 protein *	gi|12805423	3	3	0	1	2	0	6	8	4	4
heat shock 70kD protein binding protein	gi|19923193	0	0	0	0	0	0	0	0	0	0
hRlf beta subunit (p102 protein)	gi|1552242	0	0	0	0	0	0	0	0	0	0
OTU domain, ubiquitin aldehyde binding 1 23 kDa	gi|8923114	0	1	0	0	0	0	0	2	0	0
Homo sapiens tyrosine 3-monooxygenase/tryptophan 5-monooxygenase activation protein, epsilon polypeptide	gi|30584583	0	1	0	1	0	2	0	1	0	0
OCIA domain containing 1	gi|13097315	0	0	0	1	0	1	0	2	0	0
glyceraldehyde-3-phosphate dehydrogenase [Homo sapien	gi|31645	0	0	0	0	0	0	1	0	1	0
FP18798	gi|37782418	0	0	0	1	0	0	0	0	0	0
hypothetical protein 42 kDa	gi|52545635	0	0	0	0	0	0	0	0	0	0
translation elongation factor 1 alph	gi|15277711	0	0	0	0	0	0	0	0	0	0
A48043 ubiquinol-cytochrome-c reductase (EC 1.10.2.2) core protein I - human	gi|1082896	0	0	0	0	0	0	0	0	0	0
hypothetical protein 22 kDa	gi|11360233	0	0	0	0	0	0	0	0	0	0
proteasome beta 4 subunit	gi|22538467	0	8	0	6	0	14	0	13	2	9
eukaryotic translation initiation factor 4A1 *	gi|21450625	0	5	0	7	0	3	0	12	0	8
CRMP1 protein	gi|39644816	0	0	0	0	0	0	0	0	0	0
unnamed protein product 50 kDa	gi|14042685	0	0	0	0	0	0	0	0	0	0
Protein disulfide isomerase-associated 3	gi|2507461	0	0	0	0	0	0	0	0	0	0
ubiquitin-conjugating enzyme E2, J2 (UBC6 homolog, yeast)	gi|56206319	0	0	0	0	0	2	0	7	0	10
proteasome (prosome, macropain) activator subunit 1 (PA28 alpha)	gi|1170519	0	0	0	0	0	0	0	0	0	0
frame_3 MPP614F04.p1.abi.SeqR3XL19 ribosomal protein S24 *	gi|71037	3	2	0	0	3	6	4	8	3	3
unnamed protein product 35 kDa	gi|16551669	0	0	0	0	0	0	0	0	0	0
PREDICTED: family with sequence similarity 13, member A1	gi|42656930	0	4	0	6	0	13	0	12	0	1
chloride channel, nucleotide-sensitive, 1A	gi|4502891	0	0	0	0	0	0	0	0	0	0
Porin 31HM [human, skeletal muscle membranes, Peptide, 282 aa]	gi|238427	0	2	0	8	0	2	2	12	0	6
nucleolar protein 5A	gi|32483374	0	1	0	0	0	6	0	6	2	5
eukaryotic translation initiation factor 3, subunit 4 delta, 44kDa	gi|30582617	0	1	0	1	0	2	0	3	0	2
CKB	gi|49457530	0	0	0	0	0	0	0	0	0	0
Chain F, Cypa Complexed With Hvgpia	gi|2981764	0	0	0	0	0	0	0	2	0	0
FKBP8 protein	gi|14602950	0	0	0	0	0	1	0	1	0	3
HD11_MACFA Histone deacetylase 11 (HD11) (QccE-18183) *	gi|26394837	12	0	7	0	8	2	9	4	9	0
endothelial differentiation-related factor 1 isoform beta ** 35 kDa	gi|24497601	0	9	0	0	0	2	0	2	0	1
electron-transfer-flavoprotein, alpha polypeptide (glutaric aciduria II)	gi|119636	0	1	0	1	0	2	0	2	0	1
THOP1 protein	gi|38014202	0	0	0	0	0	0	0	0	0	0
glycyl tRNA synthetase	gi|3845409	0	0	0	0	0	0	0	0	0	0
unnamed protein product 17 kDa	gi|21755011	1	8	0	0	0	12	5	10	2	0
programmed cell death 6; apoptosis-linked gene 2	gi|7019485	0	1	0	0	0	2	0	8	0	2
BDP-1 protein	gi|3283882	0	0	0	0	0	0	0	0	0	0
translation elongation factor EF-Tu precursor - human	gi|2136315	0	0	0	0	0	0	0	0	0	0
S300-II; TFIIB	gi|254934	0	0	0	0	0	0	0	0	0	0
A Chain A, Structure-Activity Relationships In Purine-Based Inhibitor Binding To Hsp90 Isoforms	gi|50513864	0	0	0	0	0	0	0	0	0	0
phosphomevalonate kinase *	gi|33303795	0	1	0	0	0	1	0	2	0	1
ribosomal protein L7	gi|15431301	59	0	9	0	35	5	67	74	94	120
GTP-binding protein RHO6; GTP-binding protein	gi|7657514	0	8	0	1	0	2	0	7	0	6
chaperonin containing TCP1, subunit 3 (gamma)	gi|31542292	0	0	0	0	0	0	0	0	0	0
FK506-binding protein 8	gi|52630440	0	0	0	0	0	0	0	0	0	0
cell division cycle 2-like 2 isoform 5	gi|16357486	0	0	0	0	0	0	0	0	0	0
tyrosyl-tRNA synthetase; tyrosyl-tRNA synthetase; tyrosyl tRNA ligase	gi|4507947	0	0	0	0	0	2	0	3	0	2
ganglioside expression factor 2 homolog	gi|4689140	0	0	0	0	0	0	0	0	0	0
Homo sapiens guanine nucleotide binding protein (G protein), beta polypeptide 2-like 1	gi|30585331	1	12	0	0	0	0	0	2	0	16
similar to ribosomal protein S10 *	gi|28189302	1	0	0	0	0	0	4	0	0	0
A38983 TCP1 ring complex protein TRiC5 - human	gi|2136253	0	1	0	0	0	2	0	2	0	1
rhotekin	gi|19526471	0	0	0	0	0	0	0	0	0	0
RAB11B, member RAS oncogene family *	gi|14249144	0	0	0	0	0	0	0	0	0	0
Homo sapiens SNARE associated protein snapin	gi|30584255	0	0	6	0	0	0	0	0	0	0
kinectin 1	gi|33620775	0	0	0	0	0	0	0	0	0	0
PMF1 protein	gi|30048193	46	55	27	25	20	27	13	9	7	0
cofilin 1 (non-muscle)	gi|30582531	0	0	0	0	0	0	0	0	0	0
mitochondrial ATP synthase, O subunit precursor	gi|4502303	0	13	0	5	0	17	1	17	0	16
myosin alkali light chain 1 slow a	gi|4505303	0	0	0	0	0	0	0	0	0	0
C11orf2 protein	gi|34783141	0	4	0	0	0	0	0	7	0	0
DnaJ (Hsp40) homolog, subfamily A, member 1	gi|4504511	0	0	0	0	0	0	0	0	0	0
VDRIP	gi|48146669	0	0	0	0	0	4	0	3	0	0
frame_1 MPP613B15 frame_1 613b15 synaptotagmin VIdeltaTM2 *	gi|6136798	5	0	3	0	0	0	0	0	0	0
A Chain A, Human Cyclophilin A Complexed With 2-Thr Cyclosporin	gi|1431788	1	0	1	0	1	0	6	0	5	0
C15orf23 protein	gi|39963650	0	0	0	0	0	0	0	0	0	0
SPRY domain-containing SOCS box protein SSB-3	gi|27552770	22	11	6	2	12	0	33	23	23	13
34 kDa Mov34 homolog	gi|2360945	0	0	0	1	0	11	0	3	0	2
hypothetical protein FLJ13111	gi|13376636	5	12	2	0	3	0	8	0	6	0
UDP-Gal:betaGlcNAc beta 1,4- galactosyltransferase 2	gi|53759113	11	21	10	15	4	22	15	35	20	23
Signal recognition particle 14kDa (homologous Alu RNA binding protein)	gi|48735296	3	0	2	0	0	0	4	0	1	0
crystallin, mu; NADP-regulated thyroid-hormone binding protein ** 39 kDa	gi|4503065	0	0	0	1	0	0	0	0	0	0
unnamed protein product 57 kDa	gi|21749754	0	9	0	0	0	2	0	5	0	1
CBS protein	gi|13938263	0	0	0	0	0	0	0	0	0	0
Tubulin, beta, 2	gi|20809886	0	1	0	0	0	1	0	1	0	1
casein kinase 1 epsilon	gi|23199991	0	1	0	0	0	2	0	2	1	1
elongation factor 1-alpha	gi|181967	0	10	0	0	0	4	0	8	0	4
hypothetical protein 17 kDa	gi|50949406	3	0	3	1	0	0	0	0	0	0
Hnrpf protein *	gi|18605870	0	1	0	0	0	1	0	2	0	1
RPL6 protein	gi|18490263	54	0	15	0	26	16	60	76	56	54
MAP-kinase activating death domain-containing protein isoform d	gi|18860877	0	0	0	0	0	0	0	0	0	0
proliferation-inducing gene 21	gi|38570357	0	0	0	0	0	0	0	0	0	0
PC4158 ribosomal protein S3a - cat (fragment) * ** 36 kDa	gi|2136462	3	0	0	0	1	1	8	13	12	17
DnaJ (Hsp40) homolog, subfamily C, member 7	gi|4507713	0	0	0	0	0	0	0	0	0	0
voltage-dependent anion channel 3	gi|25188179	5	0	5	0	5	0	2	0	7	0
KIAA0038	gi|436226	0	0	0	0	0	0	0	0	0	0
unnamed protein product 36 kDa	gi|1335098	0	1	0	0	0	1	0	3	0	1
chromosome 14 open reading frame 166	gi|7706322	0	0	0	0	0	0	0	0	0	0
actin related protein 2/3 complex subunit 1A	gi|22907052	1	5	0	3	0	0	1	10	2	8
SIG-92	gi|5729953	0	0	0	0	0	0	0	0	0	0
unnamed protein product 17 kDa	gi|7023161	0	0	0	0	0	0	0	0	0	0
NR54_HUMAN 54 kDa nuclear RNA- and DNA-binding protein (p54(nrb)) (p54nrb) (55 kDa nuclear protein) (NMT55) (Non-POU domain-containing octamer-binding protein) (DNA-binding P52/P100 complex, 52 kDa subunit	gi|13124797	0	0	0	0	0	0	0	0	0	0
endosulfine alpha isoform 4	gi|46389554	0	0	0	0	0	0	0	0	0	0
PREDICTED: similar to Eukaryotic translation initiation factor 1 (eIF1) (Protein translation factor SUI1 homolog) (Sui1iso1) *	gi|57091083	20	13	11	12	6	0	8	0	7	0
lymphocyte activation-associated protein; kelch (Drosophila)-like 5	gi|21361515	0	0	0	0	0	0	0	0	0	0
coronin 7	gi|13375690	0	0	0	0	0	0	0	0	0	0
BET3 homolog; 1110058K12Rik; BET3 homolog (S. cerevisiae)	gi|7656926	0	0	0	1	0	0	0	0	0	0
myoblast antigen 24.1D5	gi|23712	0	0	0	0	0	1	0	1	0	1
HUMAN ARMET protein precursor (Arginine-rich protein)	gi|23503040	0	1	0	2	0	1	0	0	0	0
zinc finger protein 183 (RING finger, C3HC4 type)	gi|30583189	0	0	0	0	0	0	0	0	0	0
Hnrpa1 protein *	gi|38328245	11	106	0	2	0	44	23	132	49	84
DT1P1A10 protein	gi|14043417	0	0	0	0	0	0	0	0	0	0
hypothetical protein 178 kDa	gi|5817092	0	0	0	0	0	0	0	0	0	0
MLL5 protein	gi|34193766	1	1	0	1	0	1	1	1	2	13
ribosomal protein	gi|337518	5	0	0	0	3	0	5	0	8	0
G02764 cyclin G1 interacting protein - human	gi|7444286	1	0	0	0	0	0	1	0	0	0
similar to Hypothetical protein CGI-99 *	gi|27722175	0	0	0	0	0	0	0	0	0	0
KIAA1488 protein	gi|7959237	0	0	0	0	0	0	0	0	0	0
rab1B	gi|33150668	0	0	0	0	0	0	0	0	0	0
arsenate resistance protein ARS2	gi|33383233	0	0	0	0	0	2	0	1	0	0
Serine (or cysteine) proteinase inhibitor, clade A (alpha-1 antiproteinase, antitrypsin), member 1	gi|15080499	0	8	0	0	0	14	0	6	0	10
similar to polyubiquitin *	gi|28189917	0	0	0	0	0	0	0	0	0	0
Rps13 protein * ** 18 kDa	gi|15029927	2	6	0	0	1	16	8	12	16	2
olfactomedin related ER localized protein isoform 2	gi|5453547	0	0	0	0	0	0	0	0	0	0
ribosomal protein L7a variant	gi|62896627	66	16	24	0	51	49	70	83	66	42
hypothetical protein 59 kDa	gi|21740096	0	0	0	0	0	0	0	0	0	0
autoantigen	gi|596134	0	0	1	0	0	0	1	0	0	0
50S ribosomal protein L13 *	gi|26249811	0	0	0	0	0	0	0	0	0	0
OTU domain, ubiquitin aldehyde binding 1 35 kDa	gi|13960159	0	0	0	0	0	1	0	0	0	0
PYRG_HUMAN CTP synthase (UTP--ammonia ligase) (CTP synthetase)	gi|20981706	0	0	0	0	0	0	0	0	0	0
ACTB protein	gi|15277503	0	1	0	1	0	2	0	2	0	1
HRIHFB2122 protein (TRIOBP-1)	gi|39644673	81	142	52	67	36	71	27	56	29	18
IMP (inosine monophosphate) dehydrogenase 2	gi|15990412	0	0	0	0	0	0	0	0	0	0
MLN 62 protein - human	gi|2135748	0	0	0	0	0	0	0	0	0	0
hypothetical protein 106 kDa	gi|5817092	0	0	0	0	0	0	0	0	0	0
ZNF607 protein	gi|13477237	0	0	0	0	0	0	0	0	0	0
ADP-ribosylation factor 4	gi|4502205	0	0	0	0	0	0	0	0	0	0
dendritic cell protein	gi|23397429	0	0	0	0	0	0	0	0	0	0
vimentin	gi|4507895	0	8	0	3	0	12	4	16	2	8
similar to ribosomal protein S18 *	gi|27690550	28	37	9	0	22	22	40	45	33	35
Chain F, Crystal Structure Of The Ef3CALMODULIN COMPLEXED WITH CampPYROPHOSPHATE	gi|49259042	0	0	0	0	0	0	0	0	0	0
Ctbp2 protein *	gi|19116244	0	0	0	0	0	0	0	0	0	0
HSPC142 protein	gi|12653983	0	1	0	6	0	7	0	11	0	3
vacuolar sorting protein 4	gi|5381417	0	5	0	4	0	16	0	8	1	6
SYT3 protein	gi|21410307	1	0	1	0	0	0	1	0	1	0
SUPT5H ** 17 kDa	gi|1845267	0	1	0	0	0	2	0	2	0	1
PSMC3	gi|48145579	0	0	0	1	0	0	0	0	0	0
TPA: kinesin light chain 1B; KLC1B	gi|33186852	0	0	0	0	0	0	0	0	0	0
calreticulin	gi|30583735	0	0	0	0	0	0	0	0	0	0
tuberous sclerosis 2 isoform 2	gi|10938008	2	5	4	3	0	9	0	8	0	6
asparagine synthetase	gi|30583065	0	1	0	0	0	0	0	0	0	1
villin 2	gi|21614499	1	0	2	0	0	0	1	0	1	0
proteasome activator 28 alpha subunit *	gi|34978646	0	0	0	0	0	0	0	0	0	0
breast carcinoma amplified sequence 2	gi|5031653	0	0	0	0	0	0	0	0	0	0
phosphoglycerate dehydrogenase	gi|23308577	0	7	0	0	0	1	0	16	1	15
calcium channel, voltage-dependent, beta 3 subunit	gi|40316928	0	0	0	0	0	0	0	0	0	0
Ras association domain family 1 isoform C	gi|25777682	40	20	32	11	4	22	20	38	48	25
transcriptional adaptor 3-like isoform a	gi|5454104	0	2	0	0	0	1	0	2	0	2
PLD3 protein	gi|23271403	0	0	0	0	0	0	0	0	0	0
R30923_1	gi|4106984	0	0	0	0	0	0	0	0	0	0
KIAA0082 protein	gi|34782863	0	17	2	12	0	29	0	22	11	22
hypothetical protein 47 kDa	gi|6102903	0	13	3	0	0	0	1	16	6	9
HSPC140	gi|6841502	0	0	0	0	0	0	0	0	0	0
Snrp116-pending protein *	gi|15215021	0	0	0	0	0	0	0	0	0	0
unnamed protein product 27 kDa	gi|10436209	0	0	0	0	0	0	0	0	0	0
unnamed protein product * 19 kDa	gi|55775	0	0	0	0	0	0	0	0	0	0
synuclein, beta	gi|30582093	0	7	0	3	0	10	0	11	0	1
SNURF protein	gi|22137346	0	0	0	0	0	0	0	0	0	0
NEFL protein	gi|24658018	0	0	0	0	0	0	0	0	0	0
PREDICTED: similar to tubulin beta-3 *	gi|50592996	0	0	0	0	0	0	0	0	0	0
tubulin, beta 5 *	gi|37681975	0	0	0	0	0	0	0	0	0	0
Unknown (protein for IMAGE:3446372)	gi|12654329	0	0	0	0	0	0	0	0	0	0
GALE_HUMAN UDP-glucose 4-epimerase (Galactowaldenase) (UDP-galactose 4-epimerase)	gi|68056598	0	10	0	2	0	4	0	3	0	1
Chromosome 14 open reading frame 87	gi|28839301	0	0	0	0	0	0	0	0	0	0
PP591 protein	gi|22267963	0	0	0	0	0	3	1	0	1	0
MAST1 protein	gi|20381426	0	1	0	0	0	2	0	2	1	1
unnamed protein product 37 kDa	gi|10437873	0	0	0	0	0	0	0	0	0	0
carnitine acetyltransferase	gi|30582441	0	0	0	0	0	0	0	0	0	0
chaperonin delta subunit *	gi|33149357	0	0	0	2	0	0	0	1	0	0
SPAG7 protein	gi|15080361	19	24	17	14	9	20	8	14	7	2
1818358A actin-related protein	gi|381964	0	1	0	1	0	2	0	2	0	1
SUPT5H ** 118 kDa	gi|1845267	0	0	0	1	0	0	0	0	1	0
cystatin SN precursor	gi|19882251	0	1	0	0	0	1	0	2	0	1
clathrin coat assembly protein AP19	gi|5630084	0	6	0	0	0	0	0	13	0	11
p47 protein isoform a	gi|20149635	0	1	0	0	0	1	0	2	0	1
GTPase activating RANGAP domain-like 1 isoform 2 *	gi|51230429	7	0	2	0	1	8	15	19	16	3
CCNI	gi|49456523	0	0	0	17	0	0	0	0	0	0
RAB6IP1 protein	gi|39644618	1	0	0	0	0	0	0	0	0	0
unnamed protein product * 50 kDa	gi|63070	0	0	0	0	0	0	0	0	0	0
RBM15B protein	gi|31805540	0	0	0	0	0	0	0	0	0	0
adaptor-related protein complex 1, mu 1 subunit	gi|14210504	4	2	4	0	0	5	4	8	7	4
protein (peptidyl-prolyl cis/trans isomerase) NIMA-interacting 1	gi|5453898	1	3	1	3	1	8	1	1	1	7
unnamed protein product 34 kDa	gi|10439217	4	11	4	4	2	12	6	19	7	8
MORF4L2 protein	gi|34785161	0	2	0	3	0	9	0	4	1	1
PREDICTED: similar to Proteasome subunit alpha type 4 (Proteasome component C9) (Macropain subunit C9) (Multicatalytic endopeptidase complex subunit C9) (Proteasome subunit L) *	gi|50752781	0	0	0	0	0	0	0	0	0	0
heme binding protein 2	gi|7657603	0	0	0	0	0	0	0	0	0	0
aldolase A	gi|34577112	0	0	1	0	0	0	0	0	0	0
similar to Ini1b *	gi|34852392	0	0	0	0	0	0	0	0	0	0
384D8-2 protein	gi|48257119	0	0	0	0	0	0	0	0	0	0
MGC78899 protein *	gi|48734620	0	0	0	0	0	0	0	2	0	0
Rpl11 protein *	gi|18204109	14	0	6	0	10	1	24	13	27	12
zygin 1 isoform 1	gi|4826724	0	0	0	0	0	0	0	0	0	0
ubiquitin specific protease 11	gi|24234683	0	0	0	0	0	0	0	0	0	0
protocadherin gamma subfamily A, 2 isoform 1 precursor	gi|11056030	0	3	0	2	0	1	0	1	0	0
cold inducible RNA binding protein	gi|30583259	40	10	16	0	27	3	84	13	46	1
karyopherin (importin) beta 1	gi|32879937	0	0	0	0	0	0	0	0	0	0
hypothetical protein FLJ20625	gi|8923579	0	0	0	0	0	0	0	0	0	0
Eukaryotic translation elongation factor 1 alpha 1	gi|48734733	0	0	0	0	0	0	0	0	0	0
ash protein	gi|28876	0	0	0	0	0	0	0	0	0	0
COG4 protein	gi|40226121	0	0	0	0	0	0	0	0	0	0
v-akt murine thymoma viral oncogene homolog 1; thymoma viral proto-oncogene; RAC protein kinase alpha RAC-PK alpha; murine thymoma viral (v-akt) oncogene homolog 1 *	gi|15100164	0	0	0	0	0	0	0	0	0	0
hypothetical protein 55 kDa	gi|4914604	0	0	0	0	0	0	0	0	0	0
unnamed protein product 31 kDa	gi|34533842	0	0	0	0	0	0	0	0	0	0
Mouse Mammary Turmor Virus Receptor homolog 1	gi|22779873	0	0	0	0	0	0	0	0	0	0
unnamed protein product 14 kDa	gi|47077624	0	1	0	1	0	2	0	3	0	2
IRF3 protein	gi|12653749	0	0	0	0	0	0	0	0	0	0
HSHUA5 histone H2A.5 - human	gi|70686	0	2	0	0	0	6	0	6	0	0
tissue specific transplantation antigen P35B	gi|4507709	0	0	0	0	0	0	0	0	0	0
neuropolypeptide h3	gi|913159	0	10	0	4	0	12	0	13	0	1
Rps13 protein * ** 17 kDa	gi|15029927	0	1	0	0	0	6	0	2	0	4
KIAA0070	gi|505108	0	6	0	8	0	9	0	3	0	1
1909362A ribosomal protein L27 *	gi|445615	43	15	17	0	27	25	46	52	36	7
acetyl-Coenzyme A acetyltransferase 2 (acetoacetyl Coenzyme A thiolase)	gi|52000838	4	9	4	0	0	7	4	13	0	1
C Chain C, Deoxy Rhb1.0 (Recombinant Hemoglobin)	gi|9256885	0	0	0	0	0	0	0	0	0	0
PCSK7 protein	gi|33991186	2	1	1	4	1	7	5	16	6	7
cervical cancer suppressor 3	gi|24210508	1	0	0	1	0	0	0	0	0	0
ACTN4 protein	gi|33874637	1	0	0	0	0	0	0	0	0	0
beta-actin *	gi|19569064	0	0	0	0	0	0	0	0	0	0
eukaryotic translation initiation factor 3, subunit 2 beta, 36kDa	gi|4503513	0	0	0	0	0	0	0	1	0	0
heparin-binding protein HBp15	gi|33150766	0	0	0	0	0	0	0	0	0	0
homology to rat ribosomal protein L23	gi|306549	6	0	4	0	6	3	7	6	0	1
Seryl-tRNA synthetase	gi|14424755	0	0	0	0	0	0	0	0	0	0
serine/threonine kinase 17a *	gi|33304033	0	1	0	0	0	1	0	1	0	0
Mortality factor 4 like 1 *	gi|5803102	0	0	0	0	0	0	0	0	0	0
polymyositis/scleroderma autoantigen 2, 100kDa	gi|14726321	0	3	0	1	0	7	0	8	1	5
c356B8.1 (KIAA0665)	gi|11493112	0	0	0	0	0	0	0	0	0	0
hypothetical protein 49 kDa	gi|52545651	3	1	0	0	0	1	3	1	6	0
Galectin	gi|20357559	0	0	0	0	0	0	0	0	0	0
Albumin	gi|412163	0	0	0	0	0	0	0	0	0	0
Apolipoprotein A2	gi|671882	0	0	0	0	0	0	0	0	0	0
Apolipoprotein A1	gi|4960066	0	0	0	0	0	1	0	0	0	0
Transferrin	gi|4557871	0	0	0	0	0	1	0	1	0	0
Apolipoprotein B	gi|178822	0	0	0	8	0	2	0	0	0	0
Fibrinogen	gi|394794	0	0	0	0	0	0	0	1	0	0
Acid 1 glycoprotein	gi|998943	0	0	0	0	0	0	0	0	0	0
Ceruloplasmin	gi|4557485	0	0	0	0	0	0	0	0	0	0
Alpha-2-macroglobulin	gi|66932947	0	0	0	0	0	1	0	0	0	0
Complement c4	gi|116601	0	0	0	0	0	0	0	1	0	1
Alpha-1-Antitrypsin	gi|50363221	0	0	0	0	0	0	0	0	0	0
Complement c3	gi|116594	0	0	0	0	0	0	0	0	0	0
Prealbumin	gi|219978	0	0	0	0	0	0	0	0	0	0
Haptoglobin	gi|4826762	0	1	0	0	0	1	0	1	0	1
Plasminogen	gi|387026	0	0	0	0	0	1	0	0	0	1
Fibronectin	gi|4096846	0	0	0	0	0	0	0	0	0	1
Human IGA	gi|2632187	0	1	0	1	0	0	0	1	0	1
Human IGM	gi|186200	0	0	0	0	0	0	0	0	0	0
